# Supplementary material for: Differential Effect of Non-Thermal Plasma RONS on Two Human Leukemic Cell Populations
Source: Cancers (Basel). 2021 May 18;13(10):2437. doi: 10.3390/cancers13102437 (PMC8157554; doi:10.3390/cancers13102437)
Supplement: Supplementary file 1 [file cancers-13-02437-s001.zip]

Archive with 1 entries (1 files):
- cancers-1185365-supplementary.pdf
